# Supplementary material for: Immune signature of acute pharyngitis in a Streptococcus pyogenes human challenge trial
Source: Nat Commun. 2022 Feb 9;13:769. doi: 10.1038/s41467-022-28335-3 (PMC8828729; doi:10.1038/s41467-022-28335-3)
Supplement: Supplementary file 4 — Source Data [file 41467_2022_28335_MOESM4_ESM.xlsx]

## Sheet: Fig 2
Sample_ID	Pharyngitis?	Saliva_IL-1b	Saliva_IL-1ra	Saliva_IL-6	Saliva_IL-18	Serum_IL_1ra	Serum_IL_6	Serum_IL_18	Serum_IP_10	Serum_IFN_y	Serum_IL_1b	Serum_IL_4	Serum_IL_7	Serum_IL_8	Serum_IL_17A	Serum_Eotaxin	Serum_MCP_1	Serum_IL_9	Serum_TNF_a	Serum_RANTES	Serum_MIP_1b
D0_2	Y	37.63	14983.4	18.9	588.67	299.38	7.56	1252.47	1954.13	14.42	6.13	8.99	66.22	15.87	36.92	188.11	66.34	530.28	111.25	15866	344.14
D0_9	Y	16.19	6173.56	8.36	1432.57	576.52	3.37	1235.45	3287.34	44.36	6.84	15.99	103.55	17.89	40.72	399.82	218.63	500.14	120.6	26600.5	369.55
D0_10	Y	16.19	6136.58	5.63	58.26	230.69	0.2	1130.88	1969.49	0.64	2.43	6.09	40.39	11.18	29.28	104	41.96	376.14	73.5	12574.3	281
D0_17	Y	21.68	3668.62	14.14	99.4	354.44	0.2	2216.24	1253.69	4.03	2.43	6.59	51.06	10.51	24.15	157.68	146.05	430.7	89.02	12281	299.77
D0_20	Y	9.77	9393.42	2.73	782.4	250.91	6.17	1962.44	2427.5	0.64	1.64	5.58	45.79	6.51	24.15	140.44	68.84	445.82	85.58	24019.2	341.74
D0_25	Y	20	21463.4	5.63	1467.9	265.74	0.2	1097.5	1511.8	4.03	3.57	8.52	66.22	7.84	29.28	262.16	95.27	438.26	82.13	13531.9	322.73
D0_26	Y	3.2	3638.94	1.32	196.6	204.58	0.2	962.12	1388.38	0.64	2.43	6.59	45.79	7.84	31.83	180.08	46.78	463.94	83	17470	313.85
D0_32	Y	5.31	7424.45	2.61	643.7	118.21	0.2	567.752	2091.52	0.64	1.64	3.99	29.06	2.53	21.57	111.72	45.41	445.82	78.68	14553.5	303.85
D0_33	Y	64.6	11.4	9.1	196.6	130.69	0.48	764.101	875.1	0.64	2.43	3.43	23.02	6.51	18.99	99.67	38.45	380.69	62.2	8708.5	302.37
D0_43	Y	9.47	3571.32	3.12	172.8	111.81	4.42	1221.86	5514.64	0.64	1.64	2.85	34.83	3.85	18.99	86.5	32.68	463.94	68.29	18117.1	315.89
D0_55	Y	67.48	26564.6	10.33	810.1	130.69	2	857.8	2000.14	0.64	1.64	4.53	40.39	7.84	20.28	200.72	61.26	380.69	89.02	16544.3	335.65
D0_57	Y	3.2	2679.63	1.84	8.5	118.21	0.2	851.4	1184.97	0.64	0.81	2.85	16.61	0.3	8.49	74.83	15.29	400.42	70.03	12074.7	295.32
D0_59	Y	7.04	3546.92	3.62	542.9	142.8	0.2	1067.6	1270.71	0.64	1.64	7.08	61.26	7.84	25.44	311.58	71.95	388.28	68.29	15715.9	305.15
D0_61	Y	30.89	8061.14	11.81	988.5	142.8	0.2	1290.1	594.13	0.64	3.2	3.71	34.83	6.51	26.72	150.27	38.45	415.57	78.68	14462.3	284.54
D0_64	Y	12.72	4352.01	6.38	234.4	136.79	1.94	926.2	851.57	32.8	1.64	2.85	16.61	11.85	22.86	102.07	23.55	427.67	71.76	19018.3	295.88
D0_68	Y	9.77	2368	2.35	8.5	209.89	22.62	1051.01	2023.07	0.64	1.64	3.99	34.83	5.18	18.99	196.68	61.26	330.44	61.33	15282.5	292.72
D0_71	Y	9.02	20965.7	3.37	378	166.1	0.2	1077.54	1375.89	0.64	1.64	2.85	34.83	2.53	18.99	114.62	53.47	479.03	83.86	18435.2	343.4
D0_75	Y	17.32	8048.63	6	643.7	91.83	0.2	1503.4	3569.62	0.64	1.64	3.43	23.02	5.84	29.28	107.37	62.54	442.79	80.41	15591.2	302
D0_81	Y	2.52	8444.57	0.53	267.1	130.69	0.2	971.95	1747.97	0.64	0.15	1.61	13.21	1.21	16.39	47.87	17.01	371.58	64.81	13648	314.96
D0_13	N	16.76	7537.63	3.87	8.5	209.89	5.12	1194.77	2349.95	4.03	3.2	7.57	56.21	9.18	31.83	192.64	66.34	548.35	97.59	20307.3	327.9
D0_30	N	10.07	5629.93	2.86	239.1	182.91	0.2	1710.73	3136.16	0.64	1.64	8.99	75.91	5.18	24.15	341.22	63.81	385.25	70.03	11622.1	310.71
D0_102	N	4.19	5786.2	1.19	759.1	98.63	8.94	857.8	1048.79	4.03	1.64	3.43	16.61	7.84	18.99	92.95	39.86	412.54	61.33	15276.8	306.45
D0_106	N	8.87	3750.73	9.59	196.6	3.8	0.2	628.9	875.1	0.64	0.81	0.03	9.59	0.3	18.99	64.39	9.83	397.38	64.81	10373.2	296.8
D0_107	N	17.89	9546.12	5.5	1079.1	148.73	0.29	1464.3	3986.41	4.03	1.64	2.85	9.59	5.84	18.99	53.05	28.19	421.62	70.03	21993.9	353.16
D0_116	N	0.7	1616.06	0.2	8.5	105.29	0.2	770.6	1219.45	0.64	0.81	2.25	9.59	3.85	15.08	115.1	44.04	435.23	63.07	16309.6	281.19
D2_2	Y	71.14	29153.2	22.56	800.82	363.35	5.47	1341.79	2368.46	11.12	2.43	5.58	51.06	11.85	29.28	139.46	49.48	457.9	101.87	17490.8	325.68
D2_9	Y	346.37	11828.4	1580.3	1554.55	966.82	27.38	1467.82	5037.45	23.83	5.41	13.02	85.34	10.51	36.92	327.7	188.15	542.32	89.02	20731.5	330.67
D2_10	Y	31.43	14043	12.55	396.37	308.77	0.2	1117.51	3315.36	0.64	1.64	5.06	40.39	10.51	21.57	96.07	38.45	418.59	73.5	12211.1	302
D2_17	Y	14.75	6029.7	4.88	299.6	336.41	1.22	2439.2	1830.26	7.69	2.43	5.58	34.83	10.51	21.57	143.88	114.04	411.02	86.44	12563	311.26
D2_20	Y	20.98	9692.41	4.38	1263.5	280.31	8.25	1774.3	2530.19	0.64	1.64	4.53	23.02	2.53	21.57	116.55	45.41	379.17	80.41	14377.1	304.59
D2_25	Y	98	29428.8	12.3	1924.3	240.87	0.2	1087.5	1158.95	0.64	2.43	8.99	75.91	6.51	31.83	247.07	84.68	430.7	82.13	14981.9	347.45
D2_26	Y	4.84	4558.82	3.87	234.4	105.29	0.2	1037.78	1648.86	0.64	1.64	5.58	51.06	5.18	24.15	155.21	32.68	482.05	85.58	14892.7	334.54
D2_32	Y	10.96	6023.11	31.83	419.3	225.55	7.91	593.533	2212.11	0.64	0.81	2.85	29.06	2.53	21.57	91.99	52.14	460.92	81.27	15638.5	331.96
D2_33	Y	75.84	7998.66	8.61	602.4	118.21	0.2	783.453	1132.77	0.64	0.81	2.85	23.02	5.18	16.39	88.17	28.19	411.02	66.55	13583.6	289
D2_43	Y	132.77	11347.8	467.54	1534.1	154.59	4.77	1177.9	7410.19	0.64	1.23	2.25	16.61	1.21	22.86	79.58	26.67	477.52	80.41	18230.8	304.22
D2_55	Y	96.44	13300.9	28.66	2800	166.1	0.2	822.2	2434.86	0.64	1.64	4.53	40.39	6.51	24.15	187.1	61.26	423.13	89.02	18026.1	322.17
D2_57	Y	33.19	5883.51	4.88	584.1	250.91	0.2	822.2	1446.29	11.12	1.64	1.61	29.06	2.53	16.39	75.3	25.12	417.08	85.58	17233.5	312
D2_59	Y	63.29	15387.8	13.16	1224.3	289.89	2.66	1014.7	2114.24	0.64	1.64	8.05	66.22	6.51	21.57	375.14	66.34	382.21	70.03	11684.1	300.89
D2_61	Y	58.83	12078.8	149.32	1224.3	389.67	16.15	1104.2	1462.73	4.03	0.81	4.53	34.83	6.51	21.57	148.3	63.81	423.13	76.96	15890.2	289.93
D2_64	Y	10.37	7700.61	7.62	109.4	77.72	3.19	1051.01	755.56	23.83	1.64	2.85	23.02	10.51	26.72	73.88	15.29	530.28	85.58	16582.8	332.33
D2_68	Y	0.11	8530.67	1185.11	1352.5	702.92	57.47	1084.2	3869.8	7.69	2.43	5.58	45.79	3.85	16.39	213.16	107.87	427.67	81.27	18330.7	306.08
D2_71	Y	57.65	40290.9	65.67	2900	398.32	27.04	929.4	1969.49	0.64	0.81	2.25	29.06	0.3	21.57	101.59	75.02	382.21	66.55	14213.8	280.07
D2_75	Y	22.38	4864.69	18.66	1088.7	182.91	1.58	1232.1	3174.93	0.64	0.81	2.25	16.61	5.18	21.57	85.54	58.04	480.54	70.03	19754.3	310.52
D2_81	Y	5.47	1662.06	1.06	191.9	130.69	0.2	1084.2	1696.59	0.64	1.64	0.91	9.59	1.87	11.14	46.45	18.69	382.21	63.07	14089	315.33
D2_13	N	16.76	5844.05	8.61	880	265.74	8.25	1110.83	3287.34	7.69	3.2	7.57	61.26	10.51	31.83	210.36	73.79	507.68	118.9	23679.9	339.34
D2_30	N	7.04	4427.18	3.87	58.3	166.1	0.2	1684.8	2346.25	0.64	3.2	7.81	56.21	3.85	29.28	267.65	56.09	412.54	80.41	15456.2	308.67
D2_102	N	10.37	5437.16	2.73	754.1	130.69	9.46	1011.4	1433.93	4.03	3.2	4.26	29.06	6.51	26.72	118.74	39.86	503.16	89.88	15585.3	348.56
D2_106	N	2.52	2019.48	0.53	104.4	3.8	0.2	657.9	1363.38	0.64	0.15	0.91	23.02	0.3	16.39	77.68	9.83	411.02	63.07	10338.4	289.56
D2_107	N	110.27	23428.2	3.12	2400	77.72	0.2	1314.2	3917.86	0.64	0.15	2.25	16.61	2.53	15.08	62.03	17.01	442.79	116.35	16968.2	351.51
D2_116	N	10.37	8059.75	2.22	861.4	91.83	0.2	690.1	1692.63	0.64	0.15	2.25	23.02	3.85	16.39	105.92	41.27	385.25	63.94	12772	294.21
D4_2	Y	18.74	7499.41	4.63	931.82	788	9.29	1578.77	3545.34	11.12	1.64	3.71	34.83	6.51	24.15	83.16	25.12	506.17	101.87	17518.6	325.68
D4_9	Y	20.71	3813.8	14.99	465.1	903.97	4.07	1578.77	6017.79	20.75	5.41	11.27	80.65	17.89	35.65	318.01	151.32	486.57	107.84	19144.7	319.77
D4_10	Y	68.27	28536	19.39	153.5	710.12	4.07	1255.88	4882.48	0.64	1.64	3.99	26.08	3.85	22.86	60.61	20.34	385.25	80.41	12206.7	307.93
D4_17	Y	44.71	7077.69	55.07	745.2	489.98	5.82	2529.9	2859.09	17.62	2.43	5.58	34.83	6.51	26.72	129.68	85.87	407.99	70.03	13687.9	305.52
D4_20	Y	30.35	9503.44	7.99	1795	1111.08	10.49	2277.95	5662.28	11.12	0.15	3.43	23.02	5.18	20.28	91.99	44.04	368.54	80.41	14094.2	363.29
D4_25	Y	47.76	6254.22	3.37	2045.2	1073.19	4.42	1397.45	4575.11	11.12	1.64	6.59	61.26	5.18	26.72	211.63	63.18	412.54	81.27	13295.9	327.35
D4_26	Y	34.41	6558.1	318.46	510.8	829.49	15.46	1321.06	7823.41	17.62	0.81	3.99	29.06	5.18	24.15	128.22	41.27	460.92	78.68	15108.6	340.08
D4_32	Y	7.5	5015.39	10.83	597.8	989.67	12.9	913.111	4048	7.69	0.81	2.25	16.61	0.56	18.99	62.74	31.2	430.7	78.68	14303	316.07
D4_33	Y	72.19	6402.62	82.04	2185.6	1173.4	9.98	851.363	3427.12	9.43	0.81	2.25	16.61	3.85	16.39	61.32	20.34	373.1	66.55	6910.65	303.11
D4_43	Y	76.37	11561.6	1031.04	2777	950.41	3.37	1411.45	10037.6	23.83	1.64	1.61	16.61	6.51	21.57	45.51	22.75	406.48	68.29	12673.8	293.65
D4_55	Y	27.07	10176.3	10.33	763.7	406.91	1.22	942.5	4157.29	4.03	0.81	3.43	31.97	2.53	28	121.65	31.2	429.19	102.72	19280.3	324.76
D4_57	Y	20.43	4792.57	2.86	625.4	937.21	9.98	1054.3	5772.97	20.75	1.64	2.25	23.02	3.85	21.57	68.66	18.69	400.42	82.13	18963.5	324.21
D4_59	Y	14.17	4011.47	1.06	908.3	1687.63	15.8	1567.9	7393.3	40.07	0.81	6.09	40.39	6.51	18.99	240.09	54.78	324.33	70.03	13147.7	332.88
D4_61	Y	15.61	6782.28	5.01	1962.5	1503.75	3.01	1496.2	3441.05	16.03	0.81	1.61	23.02	1.21	18.99	68.66	20.34	397.38	68.29	13209.6	301.26
D4_64	Y	12.28	9605.11	10.09	129.1	588	7.91	1161.1	1544.3	38.62	0.15	0.91	16.61	6.51	21.57	61.08	9.83	463.94	71.76	18839	321.99
D4_68	Y	22.38	2582.33	80.3	119.3	774.02	25.51	1321.1	4794.79	4.03	0.15	3.43	34.83	3.85	16.39	129.44	45.41	333.5	68.29	15902.3	327.53
D4_71	Y	4.19	1548.68	0.79	1132	299.38	6.17	1024.6	2555.74	0.64	0.15	0.91	16.61	0.56	16.39	64.39	23.55	385.25	57.83	12150.3	316.07
D4_75	Y	19.58	16278.7	0.2	1668.4	220.37	5.47	1474.9	7248.09	0.64	1.64	2.25	16.61	8.51	16.39	81.01	45.41	418.59	73.5	17721.9	295.32
D4_81	Y	8.26	1726	5.88	267.1	890.57	7.21	1077.5	3890.4	0.64	0.15	2.25	16.61	3.85	16.39	42.21	15.29	415.57	68.29	19930.4	338.23
D4_13	N	332.11	12470.5	1701.83	1632	345.46	9.63	1161.07	4106.09	0.64	3.95	5.06	45.79	5.18	21.57	140.19	50.81	391.32	95.88	21077.4	325.68
D4_30	N	14.17	6490.26	4	318.14	130.69	0.2	1714.44	2042.13	0.64	3.2	8.05	61.26	5.18	29.28	264.51	59.98	473	83.86	17771.5	335.65
D4_102	N	31.16	29840.9	4.88	847.4	91.83	7.21	991.6	1132.77	23.83	2.43	2.85	23.02	2.53	18.99	97.99	41.27	435.23	75.23	15597.1	308.3
D4_106	N	4.19	5366.41	1.06	239.1	3.8	0.2	596.8	1012.91	0.64	0.15	1.61	9.59	0.3	16.39	68.18	9.83	392.83	59.58	10032.6	292.53
D4_107	N	127.53	28278.9	6.63	763.7	105.29	0.2	1283.2	3388.76	0.64	0.15	1.61	9.59	2.53	21.57	54.94	15.29	418.59	80.41	17778.6	341.74
D4_116	N	20.43	5975.67	8.11	465.1	91.83	0.2	703	2007.79	0.64	0.81	1.61	16.61	5.18	18.99	96.55	44.04	382.21	68.29	15273.9	311.26

## Sheet: Fig 3
Sample_ID	Pharyngitis?	Classical_Monocyte	Intermediate_Monocyte	Non-classical_Monocyte	mDC	pDC	DC	CD4	CD8	γδTCR+Vδ2+	MAIT	Th1	Th2	Th17	Treg	B-cell	Memory_B-cell	Plasmablast	Transitional_B-cell	Tfh
D0_2	Y	26.8	1.8	0.84	11.5	1.31	13.1	60.8	25.5	7.25	4.22	10	8.92	4.56	4.58	9.83	34.4	0.52	13.7	6.63
D0_9	Y	20.3	2.03	1.9	7.06	0.7	7.91	48.3	34.3	7.68	6.52	20.4	7.17	3.44	3.24	11	53.8	0.72	9.71	6.97
D0_10	Y	11.2	0.36	0.51	3.95	0.37	4.44	67.9	24.3	3.25	0.91	17.6	7.56	1.76	3.64	8.16	29.6	0.32	14.1	5.03
D0_17	Y	7.16	0.88	1.36	12.1	0.75	13.3	52.1	39.8	2.09	3.57	10.7	7.01	2.69	2.29	8.42	54.9	0.53	5.19	3.05
D0_20	Y	9.46	0.41	1.37	15.6	0.24	16.1	53.7	33	1.9	3.54	21.2	9.19	2.29	1.74	6.13	60.2	0.29	2.32	4.95
D0_25	Y	11.5	0.62	1.22	11.4	0.73	12.4	57.9	30.3	6.67	1.39	12.8	9.94	2.16	2.93	11.5	56.7	0.24	3.42	6.5
D0_26	Y	17	0.62	1.36	14.4	0.28	14.9	71.4	19.3	4.22	2.68	15.6	9.47	1.55	2.8	12.4	26.5	0.93	14.1	4.7
D0_32	Y	16.1	0.8	2.5	14.5	1.21	15.9	55.9	34.6	1.08	2.66	17.3	6.98	2.52	2.1	4.86	45.5	3.93	12.6	4.35
D0_33	Y	11	0.52	1.75	9.08	0.11	9.34	52.2	40.1	4.19	0.42	27.9	5.77	3.47	2.68	9.93	65.5	0.29	1.92	10.4
D0_43	Y	4.34	0.2	0.41	7.44	0.58	8.12	52.2	33.6	1.48	1.87	13.8	7.21	1.88	2.16	4.58	23.2	1.31	11.1	6.52
D0_55	Y	10	0.43	1	9.8	0.37	10.5	59.3	27.2	5.18	2.06	10.1	8.16	2.8	3.63	5.44	40.7	0.73	5.26	3.98
D0_57	Y	15.8	0.43	1.11	7.55	0.21	7.9	49.8	38	3.53	6.61	18.5	7.35	1.83	3.36	10	62.2	0.45	4.36	5.6
D0_59	Y	14	0.57	0.67	11.7	0.23	12.1	56.1	31.8	2.43	6.52	19	15.5	3.9	2.85	7.12	57.3	1.28	5.17	5.9
D0_61	Y	10.3	1.1	1.83	13.2	0.48	14	40.3	42.5	10.8	1.65	17.1	11.6	2.13	2.96	10.5	49.7	0.2	6.74	4.62
D0_64	Y	11.7	0.81	2.16	9.45	0.47	10.1	45.9	41.4	2.23	6.94	21.1	11.3	3.86	2.45	11.7	68.7	0.5	2.89	9.73
D0_68	Y	6.25	0.37	0.85	4.37	0.21	4.71	37.9	43.6	8.19	6.33	21.6	8.32	2.36	3.25	7.77	42.2	0.097	6.32	10.5
D0_71	Y	13.4	1.05	1.25	8.49	0.42	9	46	41.6	4.03	5.01	10.9	11.4	2.9	2.46	9.27	50.1	0.29	1.75	8.59
D0_75	Y	22	1.74	1.07	5.7	0.25	6.17	46.1	45.8	2.35	2.13	8.38	11.3	3.94	4.94	14.6	23.7	0.43	3.04	7.59
D0_81	Y	15.5	0.64	1.62	7.49	1.05	8.78	39.1	24.4	12.6	8.17	11.9	5.11	1.52	4.25	5.04	31.6	1.04	6.58	3.27
D0_13	N	2.39	0.25	0.77	8.33	3.31	12.1	42.2	47.1	0.4	2.38	15.5	5.84	1.02	0.84	3.09	66.1	3	3.87	5.08
D0_30	N	10.4	0.52	0.9	11.2	0.39	12.1	49.3	32.3	1.75	4.84	21.9	10	4.21	2.45	5.23	55.3	0.43	7.28	10.8
D0_102	N	14.7	0.7	1.24	5.28	0.25	5.71	61.9	21.2	1.45	10.2	22.3	7.63	4.66	5.16	10	44.6	0.54	3.58	9.81
D0_106	N	10.4	0.12	1.24	4.08	0.25	4.55	40.5	51.5	1.68	1.9	11.4	6.41	1.87	5.34	7.59	28.1	0.82	11	3.72
D0_107	N	4.7	0.13	0.71	14	0.48	14.6	46.4	39.4	8.3	2.89	14.4	5.26	1.65	3.64	8.24	33.7	0.15	2.76	3.52
D0_116	N	6.72	0.31	0.26	11.8	0.7	12.8	59.2	30.2	1.84	5.34	13.4	7.26	2.71	2.85	8.25	48.7	0.077	1.6	3.92
D2_2	Y	29.7	1.22	1.29	12	1.87	14.1	58.1	26.7	8.65	4.35	8.71	10.5	5.47	3.98	7.85	49.5	0.89	12.2	6.46
D2_9	Y	6.92	0.32	1.11	13.4	1.64	15.2	32	37.4	20.4	5.56	16.6	8.69	2.55	2.44	19.8	48.3	0.22	5.88	6.35
D2_10	Y	1.24	0.012	0.12	5.45	0.5	6.1	66.1	25.1	3.82	0.62	16.1	7.57	1.09	4.07	9.36	29	0.27	8.46	4.01
D2_17	Y	6.81	1.26	1.88	10.9	0.77	12	47.4	41.5	3.79	4.85	9.61	7.32	2.62	3.11	5.39	49.8	0.47	7.05	4.28
D2_20	Y	8.46	0.16	0.68	14.6	0.51	16.4	52.9	34.1	2.23	3.94	19.3	8.39	1.72	1.72	6.03	58.6	0.52	1.88	5.09
D2_25	Y	13.1	1	1.5	16.2	1.16	17.8	57.7	28.3	7.97	1.37	13.5	12.6	2.76	2.75	9.81	54.2	0.67	3.62	7.77
D2_26	Y	20.1	0.44	1.1	16.1	0.82	17.2	70.4	20.5	5.06	2.05	14.5	11.5	1.57	2.6	7.51	36.1	1.73	18.8	5.61
D2_32	Y	23.3	0.38	1.08	26.7	1.77	28.7	59.2	33.5	1.1	1.7	9.82	6.53	1.48	1.42	5.36	52.4	3.99	11.1	4.19
D2_33	Y	15.1	0.37	1.34	10.6	0.21	11	45.3	43.9	6.84	0.42	25.1	6.09	3.07	3.09	7.38	67.2	0.57	1.81	9.37
D2_43	Y	10.4	0.38	0.73	9.99	2.22	12.3	50	38.2	2.27	1.96	12.8	6.83	1.35	1.94	3.6	25.8	2.96	8.31	4.68
D2_55	Y	12	0.29	0.69	15.2	1.11	16.6	59.4	25.3	6.96	3.11	8.39	8.08	1.92	3.06	5.61	42.1	1.16	6.63	3.59
D2_57	Y	14	0.49	1.31	12.4	0.67	13.3	40.2	41.9	10.4	4.58	17	8.08	1.32	2.1	6.34	73.5	0.8	5.13	4.94
D2_59	Y	9.31	0.41	0.47	28.4	0.89	29.6	50.3	40.1	2.9	3.98	15.9	17.2	2.49	2.12	10	63.4	1.77	4.31	5.41
D2_61	Y	10.5	0.73	1.1	17.4	0.89	18.8	36	41.7	14.3	1.7	13.9	11.5	2.12	2.94	7.46	54.4	0.33	5.75	3.62
D2_64	Y	8.81	0.37	1.12	14.3	0.81	15.4	50	38.5	1.96	6.17	17	12.6	2.5	1.92	16.6	72.7	0.54	2.78	6.5
D2_68	Y	16.9	0.42	0.86	7.75	0.43	8.37	28.6	47.8	13	6.35	12.4	9.98	1.97	3.45	6.5	46.7	0.45	6.61	7.19
D2_71	Y	29.1	2.24	0.98	7.66	0.99	8.84	47.4	41	3.84	4.94	6.05	11.5	2.44	2.34	11.3	52.5	0.26	1.32	7.5
D2_75	Y	18.4	1.95	1.03	5.53	0.33	6.05	46.6	46.9	1.98	1.74	6.94	10	7.09	3.02	8.29	25	0.83	2.01	6.01
D2_81	Y	4.26	0.18	0.83	7.05	0.33	7.63	45.8	27	7.66	10.5	14.7	5.33	2.02	4.23	8.72	32.9	0.56	8.13	4.67
D2_13	N	1.49	0.13	0.6	3.85	1.27	5.28	45.9	44.3	0.48	4.25	18.2	5.28	1.48	1.57	3.41	66.1	2.24	2.71	5.74
D2_30	N	9.47	0.35	0.65	12.4	0.62	13.5	50.1	31.2	1.67	3.91	20.6	11.8	3.77	1.82	5.9	58.6	0.39	6.27	12
D2_102	N	17.6	1.11	1.26	6.52	0.5	7.21	57.7	21.1	1.74	12.5	20.9	9.1	3.22	6.55	17.9	43.5	0.37	5.18	10.5
D2_106	N	12.9	0.097	1.43	4.86	0.51	5.56	36.4	55.4	1.93	1.76	14.1	5.71	1.6	4.14	5.83	35.8	1.48	10.9	3.28
D2_107	N	6.06	0.73	1.3	8.22	1.4	9.83	42.9	42	9.92	2.24	11.3	4.96	1.62	3.3	4.53	42.1	0.25	2.76	4.22
D2_116	N	4	0.18	0.19	9.45	0.44	10.3	59.7	27.1	1.72	8.21	13.2	8.11	3.17	2.94	5.72	46.2	0.11	1.83	3.84
D4_2	Y	38.8	6.25	1.34	14	0.89	15.1	57.1	27.3	7.76	5.15	7.08	9.9	5.19	3.97	6.89	38.6	0.73	11.2	4.71
D4_9	Y	4.76	0.89	1.05	12.4	0.92	13.5	41.7	32.1	14.5	7.63	19.2	6.31	2.55	2.47	13.4	40.2	0.2	7.46	5.45
D4_10	Y	4.26	0.3	0.22	6.06	0.72	7.05	64.8	25.8	4.27	0.66	8.77	9.95	0.66	2.75	16.7	29.2	0.18	13.3	1.89
D4_17	Y	9.23	1.14	1.22	9.76	0.71	10.8	50.7	36.9	3.88	5.62	7.53	6.49	2.39	4.19	7.01	32.8	0.18	6.42	2.97
D4_20	Y	11.7	1.06	1.56	24.8	0.71	25.7	48.7	34.1	2.82	4.97	16.3	10.3	2.2	1.66	3.86	64	0.63	2.57	5.08
D4_25	Y	12	1.57	1.41	24.2	0.73	25.4	49.2	28.4	14.2	2.48	8.23	12.2	2.92	3.29	8.21	52.1	0.57	5.96	5.23
D4_26	Y	12.1	1.28	1.1	36	0.59	36.8	70.5	22	4.25	1.44	10.7	9.12	0.8	2.54	11.3	19.9	0.32	15.1	4.03
D4_32	Y	21.4	3.07	1.24	25.8	1.34	27.4	58.7	32	1.08	2.95	9.49	10.4	2.16	2.06	4.59	34.9	0.83	12	3.02
D4_33	Y	7	1.34	2.34	23.5	0.28	24	49.9	38.9	5.66	0.48	19.9	7.76	2.98	1.59	5.9	68.6	0.91	2.77	8.48
D4_43	Y	2	0.5	0.86	4.68	0.8	5.62	45.1	40	2.85	1.98	10.2	8.78	1.44	1.95	2.78	31.6	1.87	7.32	5.02
D4_55	Y	18	3.21	1.27	16.4	0.5	17.1	49.3	29.8	9.06	3.09	6.78	11.1	2.39	3.47	2.59	46	1.44	5.37	2.53
D4_57	Y	18.5	6.01	2.04	17.4	0.38	18	35.7	45.1	10.9	5.73	14.1	9.67	1.44	2.55	5.87	64.5	0.64	3.79	4.85
D4_59	Y	28.6	6.58	0.92	24	0.26	24.6	38.7	48.9	3.42	6.24	6.5	19.1	2.53	2.56	4.19	52.8	0.79	5.7	3.39
D4_61	Y	19.6	3.55	2.17	20.5	0.66	21.7	30	46.2	14.9	1.93	11.2	17.6	2.4	2.47	4.92	60.4	0.39	8.77	2.82
D4_64	Y	21.5	6.59	3.54	16.2	0.53	16.9	36.5	51	2.56	5.99	9.91	14.9	1.83	1.88	10.2	73.2	0.31	2.36	6.03
D4_68	Y	16.8	2.41	0.92	6.56	0.23	7.15	32.5	47.5	10.5	5.27	10.5	10.5	1.7	2.8	7.33	43.4	0.18	7	8.89
D4_71	Y	20	4.45	1.18	19	0.59	19.8	49.7	35.9	3.93	7.05	8.7	9.73	2.34	2.73	7.47	47.8	0.45	1.2	5.44
D4_75	Y	16.2	4.36	0.85	11.8	0.32	12.4	41.8	50.8	2.49	1.81	6.45	10.4	5.31	3.44	6.41	34	1.11	3.41	5.32
D4_81	Y	22.3	6.8	2.7	14.4	0.33	15	42.9	25.6	8.61	10.7	7.28	7.9	1.98	4.68	8.62	26.2	0.28	7.61	3.03
D4_13	N	2.21	0.27	0.77	3.62	2.78	6.57	48.3	41.4	0.43	4.3	11.8	5.31	1.27	1.63	3.45	62.5	2.55	3.28	4.86
D4_30	N	7.45	0.45	0.42	11.1	0.34	11.7	54.3	29.3	1.6	4.44	19.1	9.52	3.57	3.46	9.83	40.1	0.24	4.2	9.83
D4_102	N	8.25	0.88	0.96	12.9	0.53	13.7	56.6	22.6	2.1	12	22.4	8.77	3.51	5.49	15.9	46.4	0.63	4.56	9.08
D4_106	N	4.51	0.32	1.38	10.7	0.64	11.6	32.1	58.8	2.27	1.53	15	6.13	1.4	3.9	6.79	33.1	1.36	9.44	3.25
D4_107	N	5.99	0.71	1.19	9.6	1.37	11.2	42.2	41.6	10.2	2.91	14.7	7.48	2.61	2.23	3.06	46	0.82	5.16	5.15
D4_116	N	10.1	0.31	0.25	10.7	0.74	11.8	61.2	24.7	1.76	9.2	11.3	10.1	4.1	2.41	5.29	55.9	0.14	1.89	3.18

## Sheet: Fig 4
Sample_ID	Pharyngitis?	CD4+CD69+	CD8+CD69+	gdTCR+Vd2+CD69+	MAIT+CD69+	CD8_perforin	CD8_Granzyme_B	MAIT_Granzyme_B	γδTCR+Vδ2+_Granzyme_B	CD4+CXCR3 MFI	CD8+CXCR3 MFI	gdTCRVd2+CXCR3 MFI	MAIT+CXCR3 MFI	Total CXCR3+	serum_IP-10
D0_2	Y	1.31	2.26	2.83	10.6	3.79	10.2	1.6	62.7	201	1596	1544	763	526	1954.13
D0_9	Y	1.37	1.57	1.54	10.4	6.18	11	1.11	87.4	448	1315	1103	540	779	3287.34
D0_10	Y	0.8	2.22	2.7	30.5	28.9	40	13.8	55.2	457	1108	1361	823	635	1969.49
D0_17	Y	2.01	2.55	3.7	18.6	12.7	19.4	3.46	59.5	231	1008	1658	742	517	1253.69
D0_20	Y	2.18	2.34	3.4	11.9	9.13	18.7	1.14	25.6	507	973	1366	785	665	2427.5
D0_25	Y	3.1	3.22	3.81	21.8	10.9	16.7	20.3	87.7	320	1098	829	916	566	1511.8
D0_26	Y	2.5	4.07	5.36	28.7	7.61	10.2	3.25	46.9	329	1529	1678	1084	531	1388.38
D0_32	Y	1.45	2.59	7.26	22.5	31.7	43.2	3.8	43.6	477	1224	1829	817	714	2091.52
D0_33	Y	3.96	4.15	3.83	28.2	9.3	27.7	9.72	63.2	784	1028	1699	935	978	875.1
D0_43	Y	0.83	1.2	3.45	23.8	22.4	28.3	3.83	60.4	354	675	1073	696	482	5514.64
D0_55	Y	3.05	5.38	3.06	11.5	15.4	30	1.43	41.6	260	1038	1335	656	492	2000.14
D0_57	Y	0.98	1.68	2.66	9.9	9.11	12.8	1.14	71.9	403	1310	1427	758	754	1184.97
D0_59	Y	2.39	2.67	3.27	7.73	59.2	75.6	1.7	68.8	581	457	1269	629	546	1270.71
D0_61	Y	1.08	1.6	1.61	26.4	32.9	39.5	7.79	72.5	428	1158	2093	930	913	594.13
D0_64	Y	2.31	2.38	2.76	8.05	31.6	58.3	1.63	53.3	591	769	1063	798	709	851.57
D0_68	Y	0.8	1.1	0.78	11.4	27.6	42.8	2.13	82.1	512	1406	398	731	908	2023.07
D0_71	Y	0.64	0.92	0.89	19	6.32	14.8	3.67	39.5	349	1335	1315	845	734	1375.89
D0_75	Y	4.53	5.69	5.24	25	23.5	39.5	2.62	48.9	354	789	1058	731	571	3569.62
D0_81	Y	1.05	1.4	1.09	7.24	33.9	40.3	1.25	77.4	423	1259	1038	1089	714	1747.97
D0_13	N	1.4	1.77	3.24	9.77	37	44.7	1.53	20.4	300	978	1093	894
D0_30	N	1.63	2.33	7.81	17.7	27	51.6	1.15	39.7	729	973	1194	718
D0_102	N	2.51	3.48	3.77	7.57	19.4	27.5	0.45	54.4	606	2168	1803	999
D0_106	N	1.58	1.12	3.6	10.5	66.7	78	0.95	48.6	408	571	1992	902
D0_107	N	1.95	1.83	1.77	6.03	22.5	32.3	6.73	65.5	428	1508	2189	1213
D0_116	N	1.26	1.65	2.99	12.2	21.5	26.6	0.64	45.6	492	804	1971	1112
D2_2	Y	1.8	2.71	3.18	13.3	4.33	13.7	2.63	67	226	1209	1148	648	507	2368.46
D2_9	Y	1.93	1.75	1.06	10.8	12.2	21.3	4.7	94.9	384	908	794	497	680	5037.45
D2_10	Y	0.82	2.22	2.73	31.9	25	37.1	16.5	59.7	398	958	1063	779	561	3315.36
D2_17	Y	1.63	2.16	3.09	17.4	15.2	22.6	2.99	71.7	241	903	1274	683	526	1830.26
D2_20	Y	1.49	1.42	4.44	8.45	8.7	17.5	1.19	27.5	418	973	1340	788	620	2530.19
D2_25	Y	3.83	3.91	4.05	20	14.2	21.7	30	91	369	1068	774	908	596	1158.95
D2_26	Y	3.53	5.27	8.96	32.4	6.65	9.38	3.34	52.3	339	1913	2024	1322	586	1648.86
D2_32	Y	0.77	1.98	9.9	25.7	28.6	40.1	4.88	48.2	285	893	1658	688	467	2212.11
D2_33	Y	3.43	3.14	3.34	24.7	10.3	32.9	8.6	66.5	601	938	1508	891	863	1132.77
D2_43	Y	1.29	1.89	3.52	25.8	34.3	43.7	6.54	70.4	354	610	1043	720	487	7410.19
D2_55	Y	3.83	5.65	2.48	11.1	18.4	33.5	1.77	50.2	216	1038	1310	683	467	2434.86
D2_57	Y	0.75	2.52	1.5	13.1	26.3	35.4	2.48	87.8	364	1008	1396	845	734	1446.29
D2_59	Y	4.14	4.92	6.69	12.5	57.6	82.1	1.82	71.7	531	418	1219	672	492	2114.24
D2_61	Y	0.87	1.2	1.42	22.8	45.4	55	7.96	75.5	369	888	1637	866	769	1462.73
D2_64	Y	3.07	3.22	2.75	11	26.3	49.4	1.55	47.8	467	749	983	701	615	755.56
D2_68	Y	1.32	1.38	0.76	19.5	40.6	63.4	4.71	86	418	739	334	715	586	3869.8
D2_71	Y	0.71	1.11	2.14	22.2	4.79	12.2	3.52	42.8	265	973	1028	739	546	1969.49
D2_75	Y	1.38	2.08	3.01	24.1	34.6	51.5	4.15	58.5	369	581	848	677	482	3174.93
D2_81	Y	0.99	1.25	1.67	7.58	14.7	22.8	0.33	60.6	492	1411	1269	1101	838	1696.59
D2_13	N	0.86	1.23	3.04	8.61	30.6	39.3	1.32	18.8	344	1269	1063	883
D2_30	N	1.52	2.19	7.29	21.6	25.5	51.7	1.31	38.5	645	893	1118	699
D2_102	N	2.41	3.25	3.59	6.55	23.9	29.8	0.7	59.4	571	1709	1437	842
D2_106	N	1.6	1.06	4.11	14.2	75.4	83.6	1.1	52.4	433	586	2040	966
D2_107	N	2.09	1.96	2.25	7.94	26.2	35.6	6.09	74.3	403	1585	2298	1370
D2_116	N	1.74	2.25	3.32	18.1	17.7	22	0.46	40.2	472	764	1694	985
D4_2	Y	1.53	2.59	6.31	27.8	6.71	13.2	4.71	72.2	192	843	819	558	408	3545.34
D4_9	Y	1.39	2.18	1.28	15.7	11.4	15.8	1.91	95	428	978	719	490	650	6017.79
D4_10	Y	1.63	4.89	8.29	59.2	32.9	46.1	28.6	62.5	246	645	744	637	369	4882.48
D4_17	Y	2.27	2.79	3.64	17.1	13.3	17.5	2.55	72	187	868	1174	616	448	2859.09
D4_20	Y	1.66	2.37	9.05	22.3	14.9	27	1.95	31.7	408	645	863	632	502	5662.28
D4_25	Y	2.6	3.66	5.08	35.3	28.9	37.7	32.7	95	305	556	423	606	413	4575.11
D4_26	Y	1.41	2.95	11.7	47	10.2	13.8	4.89	65.3	256	784	769	627	374	7823.41
D4_32	Y	1.24	3.03	15.8	46.4	38.4	45.9	2.44	49.3	305	615	968	558	413	4048
D4_33	Y	2.08	2.78	5.81	57.1	16.9	38.6	16.3	74.8	512	660	988	672	606	3427.12
D4_43	Y	1.25	2.43	7.05	40.2	52	59.8	5.77	76.6	393	546	863	614	477	10037.6
D4_55	Y	1.42	3.16	2.34	12.4	26.9	45.7	3.2	56	201	625	893	547	388	4157.29
D4_57	Y	1.31	4.62	4.17	23.9	28.6	36.6	7.83	85.6	364	670	848	648	571	5772.97
D4_59	Y	2	2.49	6.49	27.7	76.2	87.6	3	78.5	379	260	670	492	329	7393.3
D4_61	Y	1.47	2.67	4.58	51.1	57.9	61.2	12.1	85.8	374	670	1376	723	665	3441.05
D4_64	Y	1.13	1.69	3.41	16.1	43.2	64.1	2.38	63.1	379	438	606	571	433	1544.3
D4_68	Y	0.99	1.11	0.61	17.5	39.7	54.2	3.44	87.8	349	709	246	550	517	4794.79
D4_71	Y	0.87	1.45	4.41	25	6.54	16.3	3.52	38	305	973	993	731	566	2555.74
D4_75	Y	1.83	2.75	4.36	39.4	46.9	59.1	5.46	75.3	324	512	729	632	433	7248.09
D4_81	Y	1.44	1.76	2.44	13.8	24.4	31.2	0.36	70	349	848	680	866	536	3890.4
D4_13	N	1.58	2.31	5.04	15.9	26.1	36.4	1.56	17.9	236	938	749	683
D4_30	N	1.05	1.79	6.76	19.1	24.1	44.9	1.27	40.6	556	809	978	632
D4_102	N	1.73	2.82	3.78	7.21	21.6	29.5	0.72	62.1	620	1699	1310	831
D4_106	N	1.68	1.19	3.52	13.8	75.4	84.1	1.65	55.2	507	541	1725	869
D4_107	N	1.98	1.88	1.94	11.4	25.8	39.7	5.54	68.5	581	1591	2233	1352
D4_116	N	1.37	1.87	3.82	22.3	14	18.3	0.65	39.2	457	724	1565	932

## Sheet: Supp 1
Sample_ID	Pharyngitis?	IL_2	IL_4	IL_5	IL_7	IL_8	IL_9	IL_10	IL_12	IL_13	IL_17	Eotaxin	FGF basic	G_CSF	GM_CSF	IFNg	IP_10	MCP_1	MIP_1a	MIP_1b	RANTES	TNFa
D0_2	Y	48.1	12.07	254.78	101.46	1236.5	96.66	35.98	31.17	10.55	49.63	8.52	86.41	326.5	16.78	390.88	497.86	143.8	7.04	28.68	87.57	110.05
D0_9	Y	37.07	6.21	239.95	56.61	309.77	36.01	22.58	28.36	9.24	37.66	3.59	89.99	252.42	6.08	286.63	367.58	46.86	4.02	16.52	48.01	74.35
D0_10	Y	0.75	2.18	1.25	5.21	368.89	18.22	4.21	0.08	0.43	2.91	1.82	55.46	182.64	0.16	200.88	628.7	18.49	4.93	17.09	6.6	21.57
D0_17	Y	3.1	1.4	1.25	5.21	102.01	0.25	1.52	0.08	0.7	8.74	0.63	34.81	65.77	0.9	175.4	429.43	14.21	0.82	5.86	6.6	11.96
D0_20	Y	12.94	3.4	36.48	26.56	234.11	7.28	6.8	10.81	2.8	9.44	1.74	42.3	106.18	0.2	256.99	2137.07	46.52	0.96	5.37	24.43	26.7
D0_25	Y	3.89	1.8	22.37	16.7	285.21	19.19	2.07	2.74	1.21	10.14	1.27	30.73	65.77	2.79	318.45	79.5	347.1	0.48	3.26	15.9	14.15
D0_26	Y	4.67	2.92	1.25	19.26	41.84	0.63	4.21	6.67	1.71	8.74	1.11	38.65	29	1.24	171.15	609.07	10.1	0.19	0.09	11.39	19.48
D0_32	Y	5.44	1.4	25.95	16.7	685.87	15.31	0.22	3.95	2.08	12.88	1.74	36.76	235.14	0.16	227.35	1603.52	32.46	7.81	15.95	10.22	22.6
D0_33	Y	0.75	0.23	1.25	21.75	0.2	0.25	1.52	0.45	0.08	0.65	2.52	87.62	158.9	7.46	0.16	2210.73	0.1	8.51	13.03	9.04	103.02
D0_43	Y	12.94	4.78	25.95	36.77	87.25	15.31	10.83	11.91	2.32	14.24	1.67	55.46	95.75	2.46	197.69	114.4	19.31	1.75	6.81	24.43	36.67
D0_55	Y	0.63	1.4	36.48	12.69	811.18	12.35	2.61	1.04	1.46	10.83	1.11	32.81	461.08	7.19	337.57	395.41	86.36	2.05	12.02	11.39	28.72
D0_57	Y	0.75	1.67	1.25	8.37	27.78	0.25	0.36	1.9	0.7	10.14	0.3	30.73	10.75	0.9	187.09	54.91	9.62	0.015	0.09	11.39	11.96
D0_59	Y	14.4	3.4	1.25	17.99	128.9	16.29	0.36	9.32	0.43	10.14	1.67	34.81	91.54	0.86	176.46	118.98	13.32	1.9	5.37	10.22	20.53
D0_61	Y	77.89	13.34	380.02	117.14	305.52	94.95	47.33	35.35	13.46	75.02	7.64	149.82	254.34	11.9	410.15	989.84	60.96	6.28	23.23	109.71	134.31
D0_64	Y	18.75	5	76.61	52.57	146.68	43.28	15.78	10.44	5.46	24.83	3.14	67.09	140.89	2.95	236.88	332.9	26.46	2.33	9.93	44.22	38.63
D0_68	Y	17.31	4.55	43.36	28.89	72.57	15.31	10.33	5.91	4.09	16.93	3.14	58.48	99.94	1.79	201.94	143.49	22.55	2.33	11.61	19.16	28.72
D0_71	Y	0.75	0.85	1.25	0.5	252.46	0.25	0.22	0.08	0.14	2.91	0.38	15.94	108.25	0.9	312.08	995.47	22.55	0.015	0.09	6.6	15.23
D0_75	Y	18.03	2.92	83.1	40.03	324.24	11.35	6.28	7.44	3.04	19.58	1.74	87.62	106.18	2.13	263.34	685.98	41.72	2.46	9.51	30.55	28.72
D0_81	Y	5.44	1.54	1.25	12.69	63.08	0.25	0.22	1.04	0.43	5.89	0.63	26.33	18.9	0.9	219.94	1249.48	16.81	0.015	0.09	11.39	5.08
D0_13	N	0.75	0.55	1.25	0.5	150.74	0.25	0.22	0.45	0.14	2.91	0.3	21.48	33.85	0.9	215.71	272.74	38.22	0.015	0.09	1.15	0.8
D0_30	N	6.97	2.8	46.76	19.26	142.63	11.35	5.77	7.44	0.96	22.22	1.9	55.46	52.42	2.46	244.29	545.86	22.15	1.58	10.15	20.23	18.43
D0_102	N	2.3	1.13	1.25	16.7	50.08	0.25	0.22	4.34	0.96	2.91	0.79	28.57	59.14	0.9	193.45	434.04	48.54	0.67	0.09	22.34	14.15
D0_106	N	31.5	5.45	102.33	52.57	195.25	36.92	13.81	12.65	6.81	45.24	3.75	99.19	505.58	5.8	193.45	283.68	79.51	14.42	37.26	25.46	34.7
D0_107	N	27.28	5.67	89.55	56.61	157.64	34.18	13.32	14.84	5.23	28.71	3.44	82.75	120.6	4.04	342.89	494.09	126.42	2.82	9.07	40.39	46.37
D0_116	N	0.75	0.4	1.25	0.5	35.58	0.25	0.22	1.04	0.43	1.33	0.025	0.9	1.13	0.9	118.69	80.19	1.98	0.015	0.09	1.15	0.8
D2_2	Y	2.3	1.67	56.85	5.21	779.57	26.76	2.07	2.74	0.43	8.74	1.43	42.3	164.86	4.34	452.07	452.01	173.23	0.96	10.36	13.67	51.13
D2_9	Y	31.5	5.67	89.55	33.44	295.35	16.29	11.83	8.95	2.44	60.21	3.44	147.12	682.89	4.34	290.87	3899.27	140.1	6.41	14.41	35.52	328.06
D2_10	Y	54.25	8.85	207.07	99.69	1074.78	88.08	26.43	19.87	10.98	49	8.67	101.42	296.25	18.44	410.15	446.29	131.55	5.38	29.18	53.62	106.54
D2_17	Y	11.47	3.04	36.48	31.19	322.54	18.22	2.61	8.19	1.46	10.14	1.9	45.77	227.42	1.24	199.82	554.07	18.49	4.93	15.76	25.46	35.69
D2_20	Y	21.61	4.78	70.08	33.44	229.96	10.35	8.83	11.91	3.86	12.2	2.06	69.83	83.06	2.79	246.4	1448.94	47.87	2.58	7.28	20.23	40.58
D2_25	Y	6.97	2.18	73.35	16.7	481.27	32.34	3.68	4.74	1.46	17.59	2.21	52.34	116.5	3.73	341.83	178.64	292.34	1.66	11.61	22.34	44.45
D2_26	Y	3.89	1.4	1.25	11.29	49.69	0.25	2.61	1.04	0.43	4.42	0.63	30.73	13.55	0.16	194.51	358.48	7.65	0.015	0.09	11.39	9.73
D2_32	Y	3.89	1.13	1.25	1.49	53.23	0.25	0.22	1.9	0.7	5.89	0.3	32.81	50.15	0.9	210.41	354.11	13.32	0.015	0.09	6.6	9.73
D2_33	Y	6.21	2.92	15.04	41.1	272.58	9.34	3.68	6.67	2.44	12.88	2.06	53.91	192.44	0.66	217.83	1453.74	46.86	3.15	9.07	18.08	26.7
D2_43	Y	9.98	2.43	1.25	19.26	221.66	1.84	3.68	6.67	0.83	31.28	1.67	77.72	341.57	1.79	248.52	1595.71	45.84	4.07	2.07	16.99	134.31
D2_55	Y	32.9	14.4	99.15	83.42	457.71	45.98	27.39	26.61	5.69	36.39	4.2	75.14	300.05	12.65	403.73	234.77	72.22	3.84	19.49	68.2	83.42
D2_57	Y	14.4	3.63	15.04	25.38	133.74	11.35	7.31	7.82	2.2	15.59	1.82	55.46	87.32	1.43	208.29	59.76	29.49	2.19	2.68	16.99	31.73
D2_59	Y	18.75	5.23	63.49	20.52	3274.28	57.57	14.3	5.13	3.27	16.26	3.14	49.12	311.4	1.43	279.22	1748.38	84.88	8.83	68.1	29.54	58.66
D2_61	Y	53.57	8.75	188.97	104.11	567.93	75.1	44.5	27.66	7.81	66.4	7.04	120.41	360.35	9.59	301.47	2601.97	89.01	5.74	21.11	84.1	113.55
D2_64	Y	9.98	3.16	53.5	31.19	200.6	5.17	4.73	4.34	2.68	13.56	2.06	45.77	136.85	2.46	234.76	991.71	30.98	2.82	4.86	18.08	26.7
D2_68	Y	34.29	4.78	95.96	31.19	512.62	25.83	2.61	0.45	1.34	55.86	26.17	0.9	2247.86	2.13	140.2	5253.44	165.6	39.53	112.49	96.17	256.69
D2_71	Y	2.3	1.93	60.18	5.21	299.58	1.84	2.61	1.9	0.7	8.74	1.51	38.65	258.17	3.73	456.38	214.18	29.49	1.39	3.81	15.9	74.35
D2_75	Y	1.48	2.18	7.38	28.89	40.28	1.84	8.83	4.74	2.2	16.93	1.98	64.29	156.91	0.16	250.64	440.17	13.77	1.19	4.35	15.9	20.53
D2_81	Y	5.44	1.67	1.25	26.56	22.34	2.98	3.15	5.13	1.59	11.52	1.27	44.05	52.42	1.43	155.17	156.89	9.14	0.96	0.09	6.6	9.73
D2_13	N	45.36	8.64	127.54	61.56	247.44	54.91	42.61	18.44	6.36	42.72	5.26	100.31	198.31	7.46	292.99	310.57	49.88	4.02	19.31	46.12	49.23
D2_30	N	14.4	2.68	50.14	19.26	121.66	23	3.15	2.74	2.08	16.26	3.59	69.83	56.91	4.34	210.41	407.83	15.95	1.9	3.81	38.45	16.3
D2_102	N	2.3	5.67	46.76	42.17	78.91	15.31	7.82	3.55	2.56	30	2.68	69.83	43.27	4.04	240.05	329.68	28.74	1.19	3.54	38.45	53.97
D2_106	N	0.63	1.67	1.25	1.49	43.02	0.25	0.22	1.04	0.14	5.89	0.71	32.81	196.35	0.9	189.21	85.55	15.52	4.11	4.35	9.04	7.44
D2_107	N	6.97	2.43	56.85	22.98	569.75	23	6.8	5.13	1.71	19.58	1.74	52.34	108.25	3.58	380.2	146.62	162.01	2.05	8.41	24.43	30.73
D2_116	N	18.75	3.16	36.48	35.67	224.15	11.35	7.82	8.57	1.59	15.59	0.95	49.12	43.27	3.89	297.23	383.69	25.69	0.96	6.1	18.08	22.6
D4_2	Y	0.75	0.55	1.25	0.5	158.05	0.25	0.22	0.08	0.08	2.91	0.3	21.48	38.6	0.9	222.06	276.12	39.28	0.015	0.09	4.02	6.27
D4_9	Y	0.75	0.4	1.25	0.5	123.26	0.25	0.22	0.45	0.08	1.33	0.3	34.81	45.58	0.9	184.96	475.2	13.32	0.19	1.75	1.15	6.27
D4_10	Y	3.89	1.93	43.36	1.49	618.53	14.33	0.36	2.74	0.43	8.74	1.35	38.65	122.64	3.27	425.18	400.85	153.22	0.19	9.07	9.04	44.45
D4_17	Y	8.49	1.4	22.37	1.49	891.66	34.18	1.52	7.82	1.09	15.59	0.63	61.42	180.67	0.9	234.76	928.86	16.81	4.28	24.27	6.6	25.68
D4_20	Y	0.63	2.31	15.04	5.21	424.64	7.28	0.36	3.55	1.21	8.04	1.27	44.05	110.32	0.2	214.65	1366.58	22.15	3.65	13.63	13.67	30.73
D4_25	Y	5.44	1.13	1.25	5.21	379.28	7.28	0.36	1.04	0.43	5.89	0.71	38.65	54.67	0.9	218.88	412.48	59.68	1.19	9.07	9.04	9.73
D4_26	Y	28.69	6.32	108.68	41.1	202.66	48.67	18.71	10.44	4.09	49	4.2	87.62	455.5	4.78	273.93	3121.71	26.84	6.73	30.01	89.3	63.32
D4_32	Y	3.89	1.54	1.25	5.21	205.13	2.98	0.22	2.74	0.7	0.65	0.79	34.81	108.25	0.9	195.57	494.09	6.63	1.49	4.35	13.67	7.44
D4_33	Y	5.44	1.8	1.25	8.37	305.52	11.35	0.22	1.04	0.96	10.83	1.03	47.46	254.34	0.9	225.24	1215.41	15.95	7.1	15.95	13.67	34.7
D4_43	Y	9.98	2.18	25.95	14.05	338.78	5.17	0.36	3.55	0.96	14.24	1.11	62.87	856.4	0.66	244.29	2605.89	18.49	4.7	4.86	15.9	147.97
D4_55	Y	28.69	4.89	99.15	60.58	164.56	28.63	16.76	11.55	4.55	31.93	2.83	75.14	120.6	3.73	249.58	482.77	39.63	3.65	4.86	49.89	36.67
D4_57	Y	18.75	5.45	43.36	46.39	76.13	23	11.83	13.02	4.2	20.24	2.68	61.42	91.54	4.64	208.29	60.55	24.13	1.75	3.26	30.55	36.67
D4_59	Y	0.75	0.55	1.25	0.5	209.26	0.25	0.22	1.04	0.7	2.13	0.79	30.73	24.03	0.9	214.65	180.57	6.1	0.015	5.86	6.6	7.44
D4_61	Y	8.49	3.16	15.04	16.7	151.96	6.23	0.95	6.29	1.71	11.52	1.43	49.12	52.42	0.9	244.29	808.58	16.81	1.19	4.35	15.9	20.53
D4_64	Y	0.63	1.4	1.25	1.49	367.17	0.25	0.22	0.45	0.96	5.16	0.79	26.33	56.91	0.9	176.46	795.63	24.91	2.76	1.41	15.9	18.43
D4_68	Y	3.89	1.13	1.25	0.5	107.21	0.25	0.22	0.08	0.14	8.74	1.35	42.3	277.25	0.9	167.95	779.74	7.65	4.28	9.07	7.83	10.85
D4_71	Y	11.47	1.93	1.25	14.05	12.27	0.63	3.68	4.74	1.59	7.33	0.79	45.77	24.03	0.9	187.09	84.22	8.65	0.19	0.09	26.49	9.73
D4_75	Y	24.46	3.63	11.27	0.5	0.2	22.05	6.8	0.45	0.08	7.33	1.59	59.96	288.66	2.46	276.04	3711.98	80.71	2.52	60.44	59.15	59.6
D4_81	Y	34.99	9.46	25.95	46.39	33.63	28.63	16.76	18.44	5.46	32.57	1.43	102.52	99.94	5.22	184.96	126.81	30.61	2.7	10.78	32.55	43.48
D4_13	N	34.29	5.67	86.33	21.75	292.81	12.35	10.83	7.44	2.44	65.16	2.45	145.3	751.15	3.73	331.2	4041.07	129.67	5.88	15.19	22.34	291.8
D4_30	N	0.75	4.33	95.96	40.03	382.31	9.34	5.77	2.32	2.44	18.92	3.06	49.12	132.81	4.78	217.83	786.39	20.13	2.58	6.81	20.23	36.67
D4_102	N	2.3	1.93	56.85	11.29	325.1	11.35	2.61	7.44	1.71	18.26	1.35	45.77	70.14	4.93	302.53	111.5	68.82	0.48	5.37	15.9	28.72
D4_106	N	5.44	1.4	1.25	8.37	116.03	0.25	1.52	2.74	1.21	5.16	0.46	28.57	43.27	0.9	223.12	261.69	75.58	0.19	0.09	11.39	16.3
D4_107	N	6.97	1.13	63.49	16.7	463.47	22.05	0.36	1.9	1.21	16.26	2.21	52.34	140.89	4.34	375.93	206.41	244.94	0.96	0.09	20.23	36.67
D4_116	N	41.91	5.45	36.48	55.6	150.33	36.01	18.71	14.84	4.89	26.13	3.14	80.26	93.65	2.79	209.35	254.82	33.92	3.04	11.2	54.55	48.28

## Sheet: Supp 2
Sample_ID	Pharyngitis?	Serum_IL_1b	Serum_IL_4	Serum_IL_7	Serum_IL_8	Serum_IL_17A	Serum_Eotaxin	Serum_MCP_1	Serum_IL_9	Serum_TNF_a	Serum_RANTES	Serum_MIP_1b
D0_2	Y	6.13	8.99	66.22	15.87	36.92	188.11	66.34	530.28	111.25	15866	344.14
D0_9	Y	6.84	15.99	103.55	17.89	40.72	399.82	218.63	500.14	120.6	26600.5	369.55
D0_10	Y	2.43	6.09	40.39	11.18	29.28	104	41.96	376.14	73.5	12574.3	281
D0_17	Y	2.43	6.59	51.06	10.51	24.15	157.68	146.05	430.7	89.02	12281	299.77
D0_20	Y	1.64	5.58	45.79	6.51	24.15	140.44	68.84	445.82	85.58	24019.2	341.74
D0_25	Y	3.57	8.52	66.22	7.84	29.28	262.16	95.27	438.26	82.13	13531.9	322.73
D0_26	Y	2.43	6.59	45.79	7.84	31.83	180.08	46.78	463.94	83	17470	313.85
D0_32	Y	1.64	3.99	29.06	2.53	21.57	111.72	45.41	445.82	78.68	14553.5	303.85
D0_33	Y	2.43	3.43	23.02	6.51	18.99	99.67	38.45	380.69	62.2	8708.5	302.37
D0_43	Y	1.64	2.85	34.83	3.85	18.99	86.5	32.68	463.94	68.29	18117.1	315.89
D0_55	Y	1.64	4.53	40.39	7.84	20.28	200.72	61.26	380.69	89.02	16544.3	335.65
D0_57	Y	0.81	2.85	16.61	0.3	8.49	74.83	15.29	400.42	70.03	12074.7	295.32
D0_59	Y	1.64	7.08	61.26	7.84	25.44	311.58	71.95	388.28	68.29	15715.9	305.15
D0_61	Y	3.2	3.71	34.83	6.51	26.72	150.27	38.45	415.57	78.68	14462.3	284.54
D0_64	Y	1.64	2.85	16.61	11.85	22.86	102.07	23.55	427.67	71.76	19018.3	295.88
D0_68	Y	1.64	3.99	34.83	5.18	18.99	196.68	61.26	330.44	61.33	15282.5	292.72
D0_71	Y	1.64	2.85	34.83	2.53	18.99	114.62	53.47	479.03	83.86	18435.2	343.4
D0_75	Y	1.64	3.43	23.02	5.84	29.28	107.37	62.54	442.79	80.41	15591.2	302
D0_81	Y	0.15	1.61	13.21	1.21	16.39	47.87	17.01	371.58	64.81	13648	314.96
D0_13	N	3.2	7.57	56.21	9.18	31.83	192.64	66.34	548.35	97.59	20307.3	327.9
D0_30	N	1.64	8.99	75.91	5.18	24.15	341.22	63.81	385.25	70.03	11622.1	310.71
D0_102	N	1.64	3.43	16.61	7.84	18.99	92.95	39.86	412.54	61.33	15276.8	306.45
D0_106	N	0.81	0.03	9.59	0.3	18.99	64.39	9.83	397.38	64.81	10373.2	296.8
D0_107	N	1.64	2.85	9.59	5.84	18.99	53.05	28.19	421.62	70.03	21993.9	353.16
D0_116	N	0.81	2.25	9.59	3.85	15.08	115.1	44.04	435.23	63.07	16309.6	281.19
D2_2	Y	2.43	5.58	51.06	11.85	29.28	139.46	49.48	457.9	101.87	17490.8	325.68
D2_9	Y	5.41	13.02	85.34	10.51	36.92	327.7	188.15	542.32	89.02	20731.5	330.67
D2_10	Y	1.64	5.06	40.39	10.51	21.57	96.07	38.45	418.59	73.5	12211.1	302
D2_17	Y	2.43	5.58	34.83	10.51	21.57	143.88	114.04	411.02	86.44	12563	311.26
D2_20	Y	1.64	4.53	23.02	2.53	21.57	116.55	45.41	379.17	80.41	14377.1	304.59
D2_25	Y	2.43	8.99	75.91	6.51	31.83	247.07	84.68	430.7	82.13	14981.9	347.45
D2_26	Y	1.64	5.58	51.06	5.18	24.15	155.21	32.68	482.05	85.58	14892.7	334.54
D2_32	Y	0.81	2.85	29.06	2.53	21.57	91.99	52.14	460.92	81.27	15638.5	331.96
D2_33	Y	0.81	2.85	23.02	5.18	16.39	88.17	28.19	411.02	66.55	13583.6	289
D2_43	Y	1.23	2.25	16.61	1.21	22.86	79.58	26.67	477.52	80.41	18230.8	304.22
D2_55	Y	1.64	4.53	40.39	6.51	24.15	187.1	61.26	423.13	89.02	18026.1	322.17
D2_57	Y	1.64	1.61	29.06	2.53	16.39	75.3	25.12	417.08	85.58	17233.5	312
D2_59	Y	1.64	8.05	66.22	6.51	21.57	375.14	66.34	382.21	70.03	11684.1	300.89
D2_61	Y	0.81	4.53	34.83	6.51	21.57	148.3	63.81	423.13	76.96	15890.2	289.93
D2_64	Y	1.64	2.85	23.02	10.51	26.72	73.88	15.29	530.28	85.58	16582.8	332.33
D2_68	Y	2.43	5.58	45.79	3.85	16.39	213.16	107.87	427.67	81.27	18330.7	306.08
D2_71	Y	0.81	2.25	29.06	0.3	21.57	101.59	75.02	382.21	66.55	14213.8	280.07
D2_75	Y	0.81	2.25	16.61	5.18	21.57	85.54	58.04	480.54	70.03	19754.3	310.52
D2_81	Y	1.64	0.91	9.59	1.87	11.14	46.45	18.69	382.21	63.07	14089	315.33
D2_13	N	3.2	7.57	61.26	10.51	31.83	210.36	73.79	507.68	118.9	23679.9	339.34
D2_30	N	3.2	7.81	56.21	3.85	29.28	267.65	56.09	412.54	80.41	15456.2	308.67
D2_102	N	3.2	4.26	29.06	6.51	26.72	118.74	39.86	503.16	89.88	15585.3	348.56
D2_106	N	0.15	0.91	23.02	0.3	16.39	77.68	9.83	411.02	63.07	10338.4	289.56
D2_107	N	0.15	2.25	16.61	2.53	15.08	62.03	17.01	442.79	116.35	16968.2	351.51
D2_116	N	0.15	2.25	23.02	3.85	16.39	105.92	41.27	385.25	63.94	12772	294.21
D4_2	Y	1.64	3.71	34.83	6.51	24.15	83.16	25.12	506.17	101.87	17518.6	325.68
D4_9	Y	5.41	11.27	80.65	17.89	35.65	318.01	151.32	486.57	107.84	19144.7	319.77
D4_10	Y	1.64	3.99	26.08	3.85	22.86	60.61	20.34	385.25	80.41	12206.7	307.93
D4_17	Y	2.43	5.58	34.83	6.51	26.72	129.68	85.87	407.99	70.03	13687.9	305.52
D4_20	Y	0.15	3.43	23.02	5.18	20.28	91.99	44.04	368.54	80.41	14094.2	363.29
D4_25	Y	1.64	6.59	61.26	5.18	26.72	211.63	63.18	412.54	81.27	13295.9	327.35
D4_26	Y	0.81	3.99	29.06	5.18	24.15	128.22	41.27	460.92	78.68	15108.6	340.08
D4_32	Y	0.81	2.25	16.61	0.56	18.99	62.74	31.2	430.7	78.68	14303	316.07
D4_33	Y	0.81	2.25	16.61	3.85	16.39	61.32	20.34	373.1	66.55	6910.65	303.11
D4_43	Y	1.64	1.61	16.61	6.51	21.57	45.51	22.75	406.48	68.29	12673.8	293.65
D4_55	Y	0.81	3.43	31.97	2.53	28	121.65	31.2	429.19	102.72	19280.3	324.76
D4_57	Y	1.64	2.25	23.02	3.85	21.57	68.66	18.69	400.42	82.13	18963.5	324.21
D4_59	Y	0.81	6.09	40.39	6.51	18.99	240.09	54.78	324.33	70.03	13147.7	332.88
D4_61	Y	0.81	1.61	23.02	1.21	18.99	68.66	20.34	397.38	68.29	13209.6	301.26
D4_64	Y	0.15	0.91	16.61	6.51	21.57	61.08	9.83	463.94	71.76	18839	321.99
D4_68	Y	0.15	3.43	34.83	3.85	16.39	129.44	45.41	333.5	68.29	15902.3	327.53
D4_71	Y	0.15	0.91	16.61	0.56	16.39	64.39	23.55	385.25	57.83	12150.3	316.07
D4_75	Y	1.64	2.25	16.61	8.51	16.39	81.01	45.41	418.59	73.5	17721.9	295.32
D4_81	Y	0.15	2.25	16.61	3.85	16.39	42.21	15.29	415.57	68.29	19930.4	338.23
D4_13	N	3.95	5.06	45.79	5.18	21.57	140.19	50.81	391.32	95.88	21077.4	325.68
D4_30	N	3.2	8.05	61.26	5.18	29.28	264.51	59.98	473	83.86	17771.5	335.65
D4_102	N	2.43	2.85	23.02	2.53	18.99	97.99	41.27	435.23	75.23	15597.1	308.3
D4_106	N	0.15	1.61	9.59	0.3	16.39	68.18	9.83	392.83	59.58	10032.6	292.53
D4_107	N	0.15	1.61	9.59	2.53	21.57	54.94	15.29	418.59	80.41	17778.6	341.74
D4_116	N	0.81	1.61	16.61	5.18	18.99	96.55	44.04	382.21	68.29	15273.9	311.26

## Sheet: Supp 6
Sample_ID	Pharyngitis?	NK_CD56dim	NK_CD56bright	NK_CD16+	NK_CD16+CD57+	NK_Perforin	NK_Granzyme_B	IgD+CD27+	IgD+CD27-	IgG+CD27+	IgG+CD27-	IgM+CD27+	IgM+CD27-
D0_2	Y	10.4	0.55	50.3	22.5	93.9	95.6	14.9 %	57.8 %	7.15 %	3.16 %	20.4 %	55.2 %
D0_9	Y	2.7	1.13	21.9	61.4	86.1	83.5	17.5 %	37.5 %	18.1 %	6.07 %	28.2 %	36.2 %
D0_10	Y	3.29	0.62	39.4	45.7	91.6	88.3	9.83 %	65.7 %	6.90 %	1.54 %	14.7 %	59.5 %
D0_17	Y	9.17	0.73	12.4	62.1	93.2	90.2	7.70 %	32.5 %	33.7 %	8.45 %	9.38 %	29.7 %
D0_20	Y	8.39	0.4	24.3	49.9	84.2	87	8.25 %	29.5 %	24.0 %	5.12 %	12.7 %	29.7 %
D0_25	Y	8.36	0.71	16.8	58.1	93.5	92.5	17.6 %	34.4 %	19.1 %	4.73 %	21.5 %	33.5 %
D0_26	Y	3.97	0.83	12.7	61	91.8	90.9	8.47 %	66.6 %	7.48 %	1.64 %	9.97 %	69.9 %
D0_32	Y	10.5	0.77	26.9	54.7	92.2	87	14.8 %	43.8 %	10.5 %	2.77 %	21.3 %	49.1 %
D0_33	Y	3.93	0.28	41.9	28.9	79	86	20.2 %	21.6 %	22.4 %	8.43 %	33.2 %	23.7 %
D0_43	Y	4.92	0.68	22.8	51.2	91.3	92.4	7.72 %	68.0 %	7.20 %	2.51 %	9.99 %	70.2 %
D0_55	Y	10.2	0.78	18.2	49.6	84.2	84.8	9.85 %	47.0 %	16.8 %	5.70 %	13.0 %	46.9 %
D0_57	Y	3.32	0.7	38.4	33.4	83.4	80.3	14.7 %	31.3 %	21.5 %	2.09 %	18.9 %	30.6 %
D0_59	Y	4.94	0.55	44.7	36.2	88.7	86.6	26.0 %	31.0 %	13.4 %	3.09 %	33.1 %	34.3 %
D0_61	Y	5.55	0.35	29.7	42.7	94.1	93	13.0 %	37.6 %	18.8 %	6.46 %	16.2 %	37.8 %
D0_64	Y	4.86	0.35	32.3	48.2	88.4	70.2	23.8 %	22.1 %	29.6 %	4.45 %	27.4 %	24.9 %
D0_68	Y	7.91	0.42	22	64.3	97.2	87.5	17.6 %	49.2 %	14.0 %	5.06 %	17.5 %	50.2 %
D0_71	Y	9.24	0.39	33.5	49.4	89.2	82.1	21.1 %	40.6 %	11.8 %	3.99 %	29.0 %	41.9 %
D0_75	Y	2.29	0.64	24	46.2	83	59.5	7.30 %	70.4 %	8.45 %	3.08 %	9.49 %	70.8 %
D0_81	Y	13.8	0.39	16.6	70.8	99.5	94	13.5 %	63.5 %	6.47 %	1.90 %	17.4 %	65.2 %
D0_13	N	17.6	0.4	8.22	60.9	99.2	92.6	15.0 %	17.9 %	19.9 %	7.20 %	31.2 %	19.5 %
D0_30	N	8.56	0.36	22.1	63.7	92.9	91.7	16.2 %	37.2 %	16.3 %	5.34 %	21.3 %	33.3 %
D0_102	N	5.54	0.31	23	54.3	97.3	94.3	5.44 %	43.7 %	19.8 %	7.06 %	9.68 %	42.0 %
D0_106	N	3.39	0.17	30.1	57.1	93.6	87.6	11.2 %	64.3 %	8.81 %	2.50 %	12.5 %	59.6 %
D0_107	N	6.49	0.45	23.4	51.7	94.5	91	14.2 %	59.8 %	11.4 %	3.06 %	18.1 %	57.3 %
D0_116	N	13.7	0.31	40.7	38.2	87.8	92.4	19.2 %	35.6 %	10.8 %	6.49 %	28.9 %	37.7 %
D2_2	Y	10.4	0.65	54.4	23.4	93.2	95.6	19.4 %	41.7 %	11.6 %	4.79 %	26.8 %	39.1 %
D2_9	Y	8.78	1.26	14.9	40.5	87.3	82.4	14.0 %	35.2 %	16.7 %	9.02 %	28.4 %	36.8 %
D2_10	Y	4.82	0.39	33.5	39.2	90.8	84.2	9.35 %	64.4 %	6.77 %	2.29 %	14.8 %	61.1 %
D2_17	Y	18.9	0.71	7.15	73.3	96.3	92.7	6.52 %	38.9 %	31.3 %	7.36 %	8.82 %	36.6 %
D2_20	Y	10.3	0.53	23	42.4	80.6	84.7	8.88 %	30.5 %	23.0 %	5.83 %	13.5 %	31.1 %
D2_25	Y	10.1	0.61	17.5	57.6	94.3	93.6	16.0 %	34.8 %	19.4 %	5.69 %	18.5 %	35.3 %
D2_26	Y	5.47	0.84	15.1	61.2	90.6	88	11.9 %	57.0 %	10.2 %	1.86 %	13.1 %	59.5 %
D2_32	Y	5.98	0.78	29.5	55.7	91.1	92.1	16.9 %	39.0 %	12.0 %	2.17 %	27.3 %	43.6 %
D2_33	Y	8.54	0.33	46.1	32.9	91	84.9	20.0 %	19.1 %	23.7 %	8.96 %	33.3 %	22.7 %
D2_43	Y	8.98	0.92	23.9	57.6	94.1	93.9	7.02 %	64.0 %	6.90 %	2.72 %	10.5 %	67.4 %
D2_55	Y	8.02	1.16	16.5	53.6	82.6	82.3	10.5 %	44.1 %	17.1 %	6.60 %	13.5 %	44.2 %
D2_57	Y	9.7	0.56	41.8	38	91.6	86.8	15.9 %	19.9 %	25.6 %	2.22 %	21.2 %	19.8 %
D2_59	Y	5.17	0.36	40.4	31.7	91.7	84.2	30.2 %	23.3 %	13.7 %	3.66 %	38.9 %	26.9 %
D2_61	Y	7.01	0.31	33.8	45.7	97.5	92.9	15.0 %	29.4 %	21.2 %	8.30 %	18.9 %	32.9 %
D2_64	Y	4.29	0.49	33.7	47.5	90.9	77.3	24.9 %	19.1 %	31.8 %	4.30 %	28.4 %	21.7 %
D2_68	Y	12.1	0.38	23.4	67	96.1	85.9	21.3 %	43.0 %	14.4 %	5.72 %	21.2 %	46.2 %
D2_71	Y	9.07	0.47	34.4	54.3	90.9	86	25.4 %	38.8 %	11.5 %	3.89 %	31.9 %	40.4 %
D2_75	Y	2.47	0.6	24.6	49.7	92.2	71.8	7.28 %	68.6 %	8.61 %	2.97 %	9.33 %	69.0 %
D2_81	Y	6.19	0.49	18.5	65.5	94.7	91.1	14.7 %	62.3 %	7.12 %	1.56 %	17.7 %	63.5 %
D2_13	N	13	0.65	10.1	72.8	99.3	94.4	17.0 %	21.7 %	20.0 %	5.74 %	31.3 %	22.8 %
D2_30	N	10.8	0.37	22.6	60.4	92.7	88.6	16.9 %	32.4 %	17.4 %	6.52 %	22.0 %	30.1 %
D2_102	N	9.29	0.43	23.8	57.1	98.1	96.5	7.47 %	46.1 %	18.7 %	6.94 %	11.7 %	43.5 %
D2_106	N	4.38	0.2	31.8	58.2	98.1	94.6	13.8 %	54.5 %	11.0 %	3.26 %	14.8 %	50.3 %
D2_107	N	11	0.59	29.9	53.7	94.8	91.4	17.7 %	50.9 %	14.5 %	3.56 %	21.2 %	48.9 %
D2_116	N	12.2	0.33	45.5	35.1	83.6	91.1	20.2 %	39.2 %	10.6 %	6.56 %	27.3 %	39.1 %
D4_2	Y	7.95	0.35	53.3	25	94.8	96.2	11.7 %	50.0 %	9.32 %	4.60 %	20.0 %	50.0 %
D4_9	Y	5.09	0.59	13	31	82	77	12.7 %	45.2 %	13.5 %	7.83 %	24.0 %	45.1 %
D4_10	Y	4.7	0.53	29.4	37.5	91	83.5	9.89 %	64.6 %	7.63 %	2.08 %	15.1 %	63.1 %
D4_17	Y	19.8	0.88	10.1	75.7	94.8	92.5	4.62 %	57.8 %	20.1 %	6.04 %	6.49 %	57.0 %
D4_20	Y	9.8	0.4	23.1	46.8	88.6	88.4	6.60 %	23.4 %	25.8 %	5.70 %	11.4 %	24.4 %
D4_25	Y	13	0.29	15.9	60.1	98.1	97.5	16.4 %	36.6 %	17.4 %	5.66 %	19.5 %	36.6 %
D4_26	Y	3.34	0.41	9.46	38.6	95.4	90.6	6.57 %	71.3 %	5.39 %	1.49 %	8.15 %	76.0 %
D4_32	Y	7.05	0.5	29.3	51.8	95	94.5	10.8 %	53.1 %	8.70 %	2.40 %	18.1 %	59.8 %
D4_33	Y	8.28	0.37	45.5	33	97.3	95.6	13.7 %	13.3 %	25.9 %	11.1 %	30.2 %	18.7 %
D4_43	Y	15.6	0.89	22.3	64.1	98.2	97	6.53 %	55.3 %	10.1 %	4.10 %	11.8 %	61.5 %
D4_55	Y	11.3	0.54	17.3	53.7	88.6	91.8	8.81 %	38.9 %	19.1 %	7.32 %	13.6 %	39.2 %
D4_57	Y	7.76	0.25	36.6	36.1	93.7	89.5	10.4 %	27.4 %	23.1 %	2.67 %	16.4 %	28.0 %
D4_59	Y	4.51	0.2	46.9	35.9	96.2	95	23.3 %	31.6 %	11.7 %	3.36 %	33.1 %	37.0 %
D4_61	Y	7.54	0.26	30.1	42.6	97	95.2	12.1 %	24.0 %	23.4 %	8.40 %	16.5 %	25.7 %
D4_64	Y	4.6	0.29	34.4	50	90.4	77.7	25.8 %	18.8 %	31.3 %	4.19 %	29.0 %	21.3 %
D4_68	Y	8.25	0.25	22.9	64.7	95.2	85.7	16.9 %	47.8 %	13.3 %	5.30 %	18.5 %	48.0 %
D4_71	Y	7.5	0.43	31.5	45.1	94.5	91.2	17.8 %	39.3 %	11.5 %	4.55 %	26.8 %	43.3 %
D4_75	Y	3.01	0.62	22.1	47.3	99.4	89.9	9.94 %	57.9 %	11.3 %	3.76 %	12.4 %	60.0 %
D4_81	Y	6.75	0.2	16	73.2	93.1	86.4	11.7 %	69.2 %	5.44 %	1.27 %	14.5 %	71.1 %
D4_13	N	12.7	0.69	11.5	63.8	99.4	91.9	15.2 %	23.0 %	18.7 %	6.74 %	29.6 %	24.1 %
D4_30	N	7.63	0.54	20.2	61.2	93.1	91.4	13.3 %	53.2 %	11.3 %	4.82 %	17.4 %	50.1 %
D4_102	N	7.89	0.44	17.6	44.1	96.2	90.8	7.34 %	41.8 %	20.0 %	7.48 %	12.6 %	40.4 %
D4_106	N	5.38	0.15	25.7	53.1	97.5	89.1	12.7 %	56.3 %	10.2 %	3.14 %	14.4 %	51.7 %
D4_107	N	11.5	0.4	28.6	53.5	94	89.8	18.4 %	45.7 %	15.7 %	4.11 %	22.3 %	43.7 %
D4_116	N	7.72	0.38	42.9	43.1	81.6	91.9	22.6 %	31.4 %	15.0 %	6.53 %	28.5 %	30.7 %
